# Supplementary material for: CYP3A5 unexpectedly regulates glucose metabolism through the AKT–TXNIP–GLUT1 axis in pancreatic cancer
Source: Genes Dis. 2023 Sep 7;11(4):101079. doi: 10.1016/j.gendis.2023.101079 (PMC10980945; doi:10.1016/j.gendis.2023.101079)
Supplement: Multimedia component 1 [file mmc1.xlsx]

## Sheet: Table S1
	Table S1. Metabolome profiling by LC-MS/MS
	Untargeted metabolome profiling was performed by LC-MS/MS. The extensive metabolomic dataset was analyzed using the JUMPm software. Metabolites annotated by an in-house authentic compound library were reported. MS1 peak intensity values were utilized for quantification and p-values for the comparisons were calculated using the LIMMA package.
	Metabolite names	Ion Mode	siNC1	siNC2	siNC3	siNC4	siNC5	siCYP1	siCYP2	siCYP3	siCYP4	siCYP5	Log2(siCYP/siNC)	p-value
	MALATE	Neg	6341452	5.09301e+06	4600450	4558982	5.36985e+06	5119.18	5119.18	5119.18	5119.18	5119.18	-9.97561	9.18409e-15
	MANNOSE 6-PHOSPHATE	Neg	106889	107946	105202	118822	114448	5119.18	5119.18	5119.18	5119.18	5119.18	-4.43256	7.39659e-13
	CREATININE	Pos	116273760	135707328	6.99321e+07	121937456	213832064	17889.5	17889.5	17889.5	17889.5	17889.5	-12.7535	2.56916e-12
	ADENOSINE-MONOPHOSPHATE	Neg	79384.4	81995.1	94054	92235.7	98377.1	5119.18	5119.18	5119.18	5119.18	5119.18	-4.11832	5.57197e-12
	AMINOADIPATE	Neg	51420.9	48088.2	47439.5	47822.8	51449.8	5119.18	5119.18	5119.18	5119.18	5119.18	-3.26501	8.92168e-12
	N-Carbamyl-L-Glutamic Acid	Neg	93211	78189.6	91748.9	73078.5	81038.8	5119.18	5119.18	5119.18	5119.18	5119.18	-4.02066	1.09277e-11
	URIDINE DIPHOSPHATE GLUCURONIC ACID	Neg	201028	233666	158428	211823	251488	5119.18	5119.18	5119.18	5119.18	5119.18	-5.34975	1.19737e-11
	ADENOSINE 5'-DIPHOSPHATE	Neg	248779	314321	335540	428194	408763	5119.18	5119.18	5119.18	5119.18	5119.18	-6.05657	1.57477e-11
	URIDINE MONOPHOSPHATE	Neg	65966.4	80758.5	72889.9	91666.1	79354.1	5119.18	5119.18	5119.18	5119.18	5119.18	-3.92317	2.68229e-11
	ADP-GLUCOSE	Neg	53000.9	52470.9	44251.2	59431.9	49519	5119.18	5119.18	5119.18	5119.18	5119.18	-3.33051	6.64235e-11
	CYTIDINE MONOPHOSPHATE	Neg	75547.2	90111.1	84195.4	77577.3	113511	5119.18	5119.18	5119.18	5119.18	5119.18	-4.09066	8.1823e-11
	Ureidosuccinic acid	Neg	459037	312257	237445	248936	360750	5119.18	5119.18	5119.18	5119.18	5119.18	-5.93909	9.16885e-11
	MANNITOL	Neg	34463.4	37274.5	32199.9	37285.2	42115	5119.18	5119.18	5119.18	5119.18	5119.18	-2.83467	2.17708e-10
	URIDINE 5'-DIPHOSPHATE	Neg	129568	142713	155200	219452	223333	5119.18	5119.18	5119.18	5119.18	5119.18	-5.05075	2.18706e-10
	DIHYDROXYACETONE PHOSPHATE	Neg	108078	120444	98925.7	134124	182189	5119.18	5119.18	5119.18	5119.18	5119.18	-4.61872	3.17155e-10
	ADENOSINE TRIPHOSPHATE	Neg	352137	445760	513656	852002	835044	5119.18	5119.18	5119.18	5119.18	5119.18	-6.78513	4.87331e-10
	CITRATE	Pos	919708	954645	951812	781908	541175	17889.5	17889.5	17889.5	17889.5	17889.5	-5.5048	8.05809e-10
	PHOSPHOENOLPYRUVATE	Neg	139132	191702	191052	348800	331804	5119.18	5119.18	5119.18	5119.18	5119.18	-5.46435	3.7659e-09
	ADENOSINE TRIPHOSPHATE	Pos	551856	977090	672256	1.40559e+06	998710	17889.5	17889.5	17889.5	17889.5	17889.5	-5.60981	4.12424e-09
	URIDINE DIPHOSPHATE-N-ACETYLGLUCOSAMINE	Pos	629456	816263	803886	839486	383323	17889.5	17889.5	17889.5	17889.5	17889.5	-5.22246	4.87766e-09
	3-PHOSPHOGLYCERATE	Neg	41895.7	41234.3	49208.8	74762.9	64294.7	5119.18	5119.18	5119.18	5119.18	5119.18	-3.36533	1.19918e-08
	TRANS-ACONITATE	Neg	1.33785e+06	1.17411e+06	696542	919476	991967	81240.3	92772.5	113104	95643.9	124723	-3.3165	3.64687e-08
	N-ACETYLASPARTATE	Neg	863353	820331	751316	657618	909730	34197.1	62685.4	78336.9	79040.5	86858.9	-3.61499	1.53991e-07
	CITRAMALATE	Neg	290909	264910	247060	253676	289461	65494	64388.9	90245.2	81498.1	86056.9	-1.80657	1.75191e-07
	3-Nitro-L-tyrosine	Pos	2.18617e+06	2.87831e+06	2.1254e+06	1.45103e+06	1.71953e+06	28210936	41505936	24464748	25295050	19057526	3.73174	2.41723e-07
	FUMARATE	Neg	886454	731807	663680	558425	713380	33754.5	41959.3	80134.1	76910.9	82175.2	-3.57346	4.58181e-07
	GLUTAMATE	Neg	9.78246e+07	9.27095e+07	74753184	70056240	8.63026e+07	5478819	9.5902e+06	14010556	13488236	14034696	-2.96884	1.53473e-06
	SUCCINATE	Neg	21395100	18082728	16176376	14882393	17451164	5.61097e+06	6250556	7140736	7.42151e+06	6.94622e+06	-1.39522	1.78993e-06
	O-PHOSPHOSERINE	Pos	11799049	10930204	6.05514e+06	6.73906e+06	10246160	757434	1.16832e+06	1.30954e+06	1259769	1.41055e+06	-2.93529	2.28455e-06
	METHYLTHIOADENOSINE	Pos	61005644	63410236	4.29269e+07	63313632	58111624	9880064	13387093	13718125	11483257	13156764	-2.22441	2.52091e-06
	GLUTAMATE	Pos	250261632	203394272	202338416	201640896	244183504	27586050	35348652	4.49615e+07	5.13357e+07	50178608	-2.42651	2.9915e-06
	URIDINE DIPHOSPHATEGALACTOSE	Neg	1.0314e+06	993130	788135	820936	920488	5119.18	5119.18	31381.3	35097.4	28239.8	-5.89586	4.6472e-06
	CYTIDINE	Pos	393466	336529	2821501	397450	415216	17889.5	17889.5	17889.5	17889.5	17889.5	-5.00082	5.36738e-06
	ASPARTATE	Pos	5.04696e+07	43470244	4.99031e+07	38507176	51667924	5524536	7.51995e+06	10857378	12737013	11109524	-2.34735	1.15045e-05
	ASPARTATE	Neg	27650652	25267564	21372640	20522284	24856610	1.25223e+06	2.63424e+06	4.5289e+06	4402288	4.27736e+06	-2.94496	1.41376e-05
	N-ACETYLNEURAMINATE	Neg	662146	661979	655162	571959	741745	149879	201617	301180	254642	244697	-1.54942	1.49866e-05
	CREATINE	Neg	3.06009e+06	2.77935e+06	2.41918e+06	2.35807e+06	3.02713e+06	493549	892339	998998	742089	1130070	-1.72737	2.57192e-05
	PHOSPHORYLCHOLINE	Pos	128836392	6.79617e+07	122706904	82753224	146953104	22208202	13988801	23036218	28499256	22620258	-2.29352	2.75537e-05
	THREONINE	Neg	801919	779845	526482	607315	678820	126956	261398	211611	247784	245710	-1.66209	3.48439e-05
	ASPARAGINE	Neg	3441045	3.59707e+06	2.82932e+06	2878646	3.20304e+06	437915	1.0356e+06	1.04587e+06	892423	1.11029e+06	-1.88486	3.71764e-05
	GLUTATHIONE REDUCED	Pos	131050416	115136064	9.89895e+07	115627640	109715944	886402	1.38693e+06	11087305	9.00523e+06	6668283	-4.8929	4.75694e-05
	URIDINE DIPHOSPHATE-N-ACETYLGALACTOSAMINE	Neg	1.24996e+06	1436399	889631	1213102	1.2306e+06	5119.18	34799	80764.2	63274.5	72032.1	-5.02319	5.37954e-05
	Succinic anhydride	Pos	5.27616e+06	4.18431e+06	6225024	3341129	2.9125e+06	831944	879439	1.41882e+06	1201322	1.12387e+06	-1.97963	6.11496e-05
	GLUTAMINE	Neg	10430744	8.97774e+06	8.27839e+06	7.14989e+06	8.49589e+06	3.05975e+06	4412912	4.95226e+06	4.0054e+06	4.46762e+06	-1.05969	7.78458e-05
	L-Glutathione oxidized	Neg	243008	186358	164923	171881	193192	5119.18	5119.18	27202.7	23860.2	29155	-3.78638	8.11438e-05
	METHYLMALONATE	Pos	1897243	1.82466e+06	2.28636e+06	1.26422e+06	912801	301363	349088	501963	439018	396563	-1.99127	8.74164e-05
	D-Erythronic acid potassium salt	Neg	117019	132213	102387	96336	106968	30028.4	54552.8	50501.4	41915.6	57529.1	-1.2709	8.88496e-05
	L-Gulose	Neg	574500	500962	522899	555919	637649	235034	262878	389843	306455	255207	-0.964736	0.000126799
	ARGININE	Pos	30331662	24822726	73783456	33868100	29452600	9.66313e+06	7.94087e+06	10590810	10669344	9.69758e+06	-1.87284	0.000188655
	BETA-NICOTINAMIDE ADENINE DINUCLEOTIDE	Neg	357091	238996	182621	202892	201024	5119.18	5119.18	37560	30048.6	32312.1	-3.86866	0.000200066
	TRANS-4-HYDROXY-L-PROLINE	Neg	1.41093e+06	1.40761e+06	1.1244e+06	1.08501e+06	1.2826e+06	306878	708354	594782	408407	568985	-1.33851	0.000227751
	S-ADENOSYLMETHIONINE	Pos	1.77589e+06	1.2405e+06	1.2085e+06	1.42999e+06	1551618	17889.5	17889.5	192892	196661	177411	-4.27742	0.000318168
	SPERMIDINE	Pos	4.67731e+06	15056026	9.92947e+06	13638943	17276644	1.8098e+06	2.93163e+06	3.69125e+06	2587771	1.9589e+06	-2.13934	0.000354892
	MYOINOSITOL	Neg	1.03183e+06	1.02798e+06	924289	846169	871204	1.16052e+06	2.0664e+06	2.35209e+06	2.00651e+06	2.03828e+06	0.999268	0.000507449
	GUANOSINE	Pos	6933094	7531191	20691868	6.17036e+06	6.92821e+06	1.32889e+06	2.96186e+06	2.34665e+06	1.96616e+06	659552	-2.38259	0.000725136
	NORVALINE	Neg	196402	231858	188614	186680	247676	105360	152839	104315	95634.9	144381	-0.819548	0.000816104
	3-HYDROXYMETHYLGLUTARATE	Neg	70098.7	63011.5	68026.2	76204.3	67847.7	52937.2	5119.18	5119.18	5119.18	5119.18	-3.07661	0.000927686
	?-Methyl-cinnamic acid	Pos	4342915	3.15841e+06	2.75434e+06	3.93062e+06	3.77194e+06	1.5549e+06	1.90151e+06	1.90632e+06	1.87335e+06	1646722	-1.00193	0.00132532
	ALLOTHREONINE	Pos	9589395	8527447	14818438	8.3978e+06	9410726	4751706	5.06112e+06	4.9548e+06	4480380	5.10829e+06	-1.0268	0.00154651
	N-ACETYLGLUTAMATE	Neg	193400	189509	146311	142553	147261	114681	117181	116069	104872	109859	-0.529429	0.00166992
	GALACTURONATE	Neg	75412.9	78049.9	65067	74919	73851	5119.18	21198.6	26686.5	32399.3	5119.18	-2.42141	0.00184078
	CREATINE	Pos	542920000	512513344	441442368	5.32965e+08	522338272	258203360	285601664	310694784	284090496	291831328	-0.834017	0.00204752
	DL-m-Tyrosine	Neg	351679	360736	271271	296413	312863	144210	235397	199248	200818	240354	-0.657841	0.00263539
	ESTRADIOL-17ALPHA	Pos	1.85989e+06	2.24517e+06	2.67331e+06	2.44984e+06	1621483	1.21695e+06	1.12754e+06	1.18575e+06	824168	1.1656e+06	-0.965267	0.00283686
	N-ACETYLSERINE	Neg	54799.9	54670.8	61964.2	53553.8	58345.9	19850.1	28128.9	27869.5	5119.18	5119.18	-2.09483	0.00363124
	TYROSINE	Pos	83119368	76211552	137637936	74161016	9.20114e+07	39248444	56309024	5.24895e+07	37754416	49374460	-0.956407	0.00471218
	5-HYDROXYTRYPTOPHAN	Pos	81391328	95322672	9.73269e+07	109811696	100084600	56113868	7.09462e+07	55560008	48346956	46055348	-0.814943	0.00471426
	MALEAMATE	Pos	1.27959e+06	1.09231e+06	1.03889e+06	1001843	1263054	282754	362741	17889.5	338248	17889.5	-3.46728	0.00486277
	OXOGLUTARATE	Neg	245401	5119.18	5119.18	5119.18	5119.18	182230	171317	149383	153319	144236	3.84461	0.00523246
	L-Glutathione oxidized	Pos	4.56803e+06	4.43679e+06	2874671	2.42612e+06	2.18186e+06	17889.5	513948	630932	527090	724944	-3.41722	0.00552652
	NORLEUCINE	Neg	3.88202e+06	3.63687e+06	2903694	3.07405e+06	3290819	1.37624e+06	2.58776e+06	2.41707e+06	1.95826e+06	2.481e+06	-0.661959	0.00656134
	D-(-)-Penicillamine	Neg	380502	301534	271774	278247	266324	138008	251176	193163	146831	226532	-0.675007	0.00723544
	CARNOSINE	Neg	66027.4	66813.3	72182.9	67260.3	63689.7	5119.18	27831.9	28669.2	31178.8	32564.2	-1.67232	0.00736226
	INDOLE-3-ACETAMIDE	Pos	2.2309e+06	3.25748e+06	2.76161e+06	2547839	2.35774e+06	1.38481e+06	1.92566e+06	1.68403e+06	1.52602e+06	1.23004e+06	-0.767626	0.00828056
	D-Proline	Neg	2.25853e+06	2.0131e+06	1.69029e+06	1.7171e+06	1.90774e+06	984486	1.6296e+06	1510401	996526	1390160	-0.581357	0.00912166
	4-Hydroxyquinoline	Pos	25203954	29705442	31787364	29430430	28567404	17411518	23608016	18271754	14439073	13274939	-0.759378	0.00967648
	N-ACETYLASPARTATE	Pos	1.41072e+06	1.31016e+06	1.26673e+06	913770	1.0738e+06	555192	903636	803836	496154	633026	-0.836173	0.00981508
	METHIONINE	Pos	4.36974e+07	44134092	31834944	32751318	39361880	18776152	27897868	25280020	18052388	24247738	-0.754262	0.0105655
	N-ACETYLGLYCINE	Pos	4809610	4.91719e+06	5240410	4.1861e+06	4279457	2794599	17889.5	2.62583e+06	17889.5	17889.5	-5.13106	0.0105795
	GLYCOCHOLATE	Pos	741172	465271	434751	520809	302302	75705.1	111208	301392	170601	346375	-1.4597	0.0108332
	DL-2-Aminocaprylic acid	Pos	2.39418e+06	3.2171e+06	307685	2.78615e+06	197009	2.08397e+06	17889.5	17889.5	17889.5	17889.5	-4.50781	0.0130893
	ISOLEUCINE	Pos	1844502656	1764533120	1620443136	1471479040	1813788032	1051653056	1294959232	1178417920	864137728	1067564288	-0.649821	0.0138342
	N-Acetyl-L-tyrosine	Pos	1.42149e+06	1.40433e+06	1.06951e+06	1.35113e+06	1.15684e+06	1.76106e+06	1.90742e+06	2.30103e+06	1.75087e+06	2.22285e+06	0.634451	0.0159128
	PIPECOLATE	Pos	22806636	26008948	21850932	19273458	24888926	11957899	17633248	16461959	10713945	15574900	-0.684833	0.0171014
	Indole-3-carboxylic acid	Pos	5305782	5.82532e+06	5770064	6327704	5.57582e+06	3236151	4755947	4.18801e+06	3.10403e+06	3.53019e+06	-0.631039	0.0174446
	GUANINE	Pos	1.35857e+06	1.18817e+06	3.46507e+06	998625	1338889	576919	1.18731e+06	628902	686295	569494	-1.09461	0.018234
	XYLITOL	Neg	109120	67909	69895.7	80681.5	62535.5	49089.3	57997	60874.6	59478.3	50895.1	-0.46329	0.0187551
	LAUROYLCARNITINE	Pos	134204	154655	1.55676e+06	205731	1.29422e+06	17889.5	78489.3	86379.9	17889.5	261828	-2.77728	0.0194092
	N-Isovalerylglycine	Pos	17889.5	17889.5	13597414	17889.5	17889.5	1.76476e+06	1422738	4918467	2823050	1232703	4.97583	0.0195439
	TRYPTOPHAN	Pos	6.86634e+08	7.51514e+08	7.21724e+08	642118592	820934720	410717376	645260288	535257984	343684576	358422720	-0.697978	0.0208512
	THEOBROMINE	Pos	17889.5	947151	703844	1.03828e+06	1.58797e+06	3.30457e+06	4.13415e+06	4.08191e+06	3.22106e+06	3.30942e+06	2.97676	0.0221151
	D-Proline	Pos	383388192	321747680	331822208	306589888	330934912	234484752	259654848	242818128	182316720	222252016	-0.558679	0.0252363
	6-Methylquinoline	Pos	4.34657e+06	4372959	4947515	3.4771e+06	3.6098e+06	2.00698e+06	2.90266e+06	3.62537e+06	2.57342e+06	2325653	-0.644628	0.0264976
	XANTHINE	Pos	538415	433358	3.14176e+06	294491	416597	249751	406064	17889.5	226206	17889.5	-2.71609	0.0299583
	PANTOTHENATE	Neg	181310	130176	121992	172846	71085.2	5119.18	28122	60640.7	55117.3	106074	-1.8874	0.0324193
	PHENYLALANINE	Pos	312092064	339688288	361144928	254482000	379024160	209804112	274836352	233618832	189818176	206344880	-0.561433	0.0335865
	N,N-Dimethylglycine hydrochloride	Pos	17889.5	3.14974e+06	2.91212e+06	2852241	3030944	2.50447e+06	17889.5	17889.5	17889.5	17889.5	-4.47978	0.038774
	SORBITOL	Neg	94485.4	65322.9	62380.4	57840	67566.9	34165.2	60696.6	49426.6	55249.4	53984.9	-0.459842	0.0394321
	AMINOADIPATE	Pos	16336922	16780678	13612930	11309874	17478852	8.70903e+06	13257352	10877468	7616900	10222607	-0.58307	0.0432585
	D-(+)-Galactosamine	Pos	18533824	20788594	15423989	13427022	15911292	10569142	14040606	12414741	8350424	11915154	-0.558416	0.0455301
	Phthalic acid	Pos	6790059	7.58098e+06	8851347	7.16255e+06	5.282e+06	7.64509e+06	11889462	12042365	9405682	12125494	0.571287	0.0464825
	HEXANOATE	Pos	17889.5	4759387	2.45495e+06	2.40706e+06	3.1879e+06	4882961	11246664	5.58984e+06	22028636	17249460	3.23003	0.0479449
	DECANOATE	Pos	17889.5	17889.5	2.19259e+06	1.85177e+06	2.76883e+06	1.01509e+06	10559603	1.27498e+06	13103431	8306108	3.73146	0.05644
	FERULATE	Pos	6.16312e+06	4.88857e+06	3.87626e+06	4.71492e+06	2.34081e+06	5.73724e+06	7.52234e+06	7.77475e+06	6.15957e+06	5517207	0.629023	0.0636282
	CIS-4-HYDROXY-D-PROLINE	Pos	15779841	17889.5	17771518	17889.5	17305964	38191204	21545112	16959064	15321581	18250568	4.25212	0.0853147
	HIPPURATE	Pos	23825898	24174542	20505820	21797298	19777348	11359544	14462999	26107492	12296179	15867403	-0.521008	0.0880546
	BETAINE	Pos	309708064	297765760	395594176	223703120	241070528	161383504	254961504	236058320	211687632	183466336	-0.476556	0.0928129
	N-ACETYLGLUTAMATE	Pos	1.5654e+06	1.05524e+06	994815	813254	1.09477e+06	671032	1.01173e+06	909417	485808	785461	-0.526928	0.0997727
	DL-Benzylsuccinic acid	Pos	614932	242067	427444	256752	17889.5	456259	460059	650802	519881	899403	1.55438	0.100197
	RIBOFLAVIN	Pos	32024602	23152586	16438664	25021778	13259921	24835028	41013728	37298424	28052854	26434676	0.560095	0.10037
	3-METHYLADENINE	Pos	7.82978e+06	7.13773e+06	14094597	5.75386e+06	6.10206e+06	4.21752e+06	5220841	5.87397e+06	6.8687e+06	4.62723e+06	-0.550027	0.101993
	GUANIDINOSUCCINATE	Pos	2.72269e+06	3.36284e+06	3.55487e+06	3.38814e+06	4.62503e+06	3.54442e+06	2.29803e+06	3.20724e+06	1.85277e+06	1764178	-0.515703	0.104129
	INOSINE	Pos	3.75492e+06	5.92626e+06	20111882	10031712	7.38471e+06	4.27652e+06	5.47738e+06	6.25968e+06	5.5475e+06	1.71244e+06	-0.914602	0.107864
	XANTHOSINE	Pos	2.77298e+06	1.98081e+06	13984877	1.3807e+06	2.11287e+06	1342720	1.98299e+06	1.86104e+06	1.43958e+06	777002	-1.06747	0.108548
	?-Hexanolactone	Pos	17889.5	7.78606e+06	17604510	5.87665e+06	7693144	16403369	16953312	16625619	28360142	20624350	2.91485	0.110953
	OMEGA-HYDROXYDODECANOATE	Pos	17889.5	17889.5	250697952	17889.5	3.86629e+06	3.58387e+06	5486973	5.22487e+06	5756725	25466058	4.27443	0.131286
	Phenylac-Gly-OH	Pos	26153232	26750934	17747120	22588714	19119144	13146206	19477328	21153196	18761708	12481447	-0.415978	0.142304
	3-(4-HYDROXYPHENYL)PYRUVATE	Pos	1.78676e+06	1.41029e+06	1.31285e+06	1.09286e+06	781784	1.09245e+06	1.83302e+06	2.26989e+06	1.68219e+06	1.91092e+06	0.474005	0.155192
	PYRIDOXAL	Pos	1.36549e+06	1.2794e+06	1044835	1.17861e+06	1.59999e+06	1.38009e+06	2.21019e+06	1.17364e+06	1.66827e+06	2.45254e+06	0.417844	0.166149
	OXOPROLINE	Pos	55977228	49804788	135386352	48761020	53638908	43232876	35247568	38123044	17889.5	36084132	-2.93683	0.180448
	4'-Hydroxychalcone	Pos	3.80233e+06	11453260	20476402	11220512	3.95802e+06	3.88878e+06	5.03684e+06	6139333	4514541	6684248	-0.689609	0.189853
	L-Theanine	Pos	1.26519e+06	1.5886e+06	5388086	1.57905e+06	1.894e+06	1.67722e+06	3.9668e+06	4.25328e+06	2519139	4070704	0.632692	0.192956
	PANTOTHENATE	Pos	339300096	377676736	263879856	212266416	253853984	212650832	321016608	228004592	183079952	177499840	-0.369796	0.204701
	Phthalic acid	Neg	366886	370274	382649	410089	341634	330826	304280	339529	354004	386397	-0.127895	0.225734
	3,4 DIHYDROXYMANDELATE	Pos	869336	494741	1001038	581760	248800	864261	365170	813789	980092	4061241	0.807208	0.232153
	3-Methylxanthine	Pos	17889.5	5.26019e+06	4.37132e+06	4376941	3.99041e+06	4.84159e+06	5389509	7152606	5274888	4.65211e+06	1.86325	0.233132
	4-IMIDAZOLEACETATE	Pos	17889.5	193306	1732057	17889.5	17889.5	203097	186372	180461	198679	289184	1.53552	0.239585
	(S)-(?)-?-Methylbenzylamine	Pos	6463343	7.28983e+06	3385966	5.03418e+06	5.45195e+06	3.88527e+06	4676555	5.44699e+06	4.35422e+06	17889.5	-1.82993	0.244525
	BIOTIN	Pos	14071883	14286000	7346496	10672836	8.07438e+06	3.435e+06	11176877	11252514	7001339	8.00119e+06	-0.478955	0.244656
	DEOXYCARNITINE	Pos	25239546	24271878	25813284	17889.5	21209024	23400170	22354646	33340900	25554722	35334976	2.2716	0.261048
	LUMICHROME	Pos	10795127	12551275	17880052	14422589	13029387	5780927	10978880	10401117	9.04185e+06	19175360	-0.398376	0.261841
	DIETHANOLAMINE	Pos	590963	1.10735e+06	716402	4.92963e+06	2.13351e+06	613927	945769	553905	846614	1.62554e+06	-0.695539	0.272026
	UROCANATE	Pos	17889.5	432928	108660680	632774	1.06356e+06	198145	208313	17889.5	17889.5	4670209	-2.63287	0.27588
	PHENYLALANINE	Neg	872673	473620	387364	501617	271696	114191	420822	385544	329863	596655	-0.516225	0.294012
	TAURINE	Pos	3255139	2.02021e+06	2.43255e+06	2.04444e+06	1775236	2.03757e+06	2.18595e+06	2.37251e+06	17889.5	2.21685e+06	-1.42282	0.2945
	NORADRENALINE	Pos	3431058	3.30686e+06	2.02154e+06	2.49817e+06	2.67258e+06	1.83642e+06	2.73469e+06	2774730	2.08181e+06	2.05136e+06	-0.272727	0.307261
	N-ACETYLPUTRESCINE	Pos	2.09105e+06	2.22962e+06	1703767	1805231	2.24528e+06	2.70388e+06	2.06862e+06	2.26526e+06	2.22142e+06	2.4303e+06	0.217432	0.330639
	Ethosuximide	Pos	1.16103e+06	17889.5	5.14169e+06	326520	351087	857025	622450	2401613	1.34834e+06	655939	1.30644	0.332257
	METHYGLUTARATE	Neg	132386	136323	142791	5119.18	151570	139321	154263	134990	127127	123728	0.902474	0.343308
	URATE	Neg	29458	5119.18	29658.8	30072.4	5119.18	5119.18	16995.8	5119.18	5119.18	24471.1	-0.725065	0.358759
	Furaneol	Pos	2.30785e+06	2.47165e+06	420506496	2.42904e+06	1.87492e+06	1.59882e+06	1.64358e+06	1.95627e+06	1.86006e+06	9425389	-1.38427	0.364356
	L-Alanyl-L-phenylalanine	Pos	1.32071e+06	1.31385e+06	3.78507e+06	665676	1.23125e+06	1.06989e+06	1.36516e+06	1.02198e+06	975685	950376	-0.391899	0.375376
	N-ALPHA-ACETYLLYSINE	Pos	17889.5	771962	2.99509e+06	17889.5	727153	493804	620149	543763	417025	715356	1.30573	0.375711
	ADIPATE	Pos	3.637e+06	3850482	6.94143e+08	3.62931e+06	2932414	2265847	2.88569e+06	2.68574e+06	2.89353e+06	17230604	-1.37693	0.376594
	4-GUANIDINOBUTANOATE	Pos	14144033	9861369	24779782	10100904	7230511	6.55108e+06	9.20317e+06	11581787	11601826	9907222	-0.33062	0.382151
	GERANYL-PP	Pos	320454	304536	1.44494e+06	260339	1.72229e+06	728655	436253	291546	254917	478754	-0.496577	0.446015
	BIS(2-ETHYLHEXYL)PHTHALATE	Pos	149544976	178606992	126243488	144540896	172695360	145159696	184990864	109889040	67294968	180450080	-0.246394	0.462128
	3,4-DIHYDROXYPHENYLGLYCOL	Pos	440818	17889.5	93484864	17889.5	373686	17889.5	17889.5	17889.5	625721	2275466	-1.84796	0.473371
	CYCLIC AMP	Pos	3248392	3246194	1.55025e+06	1.67518e+06	2.19108e+06	2.07548e+06	3.63845e+06	2.57569e+06	1.54428e+06	548888	-0.372739	0.47957
	L-CARNITINE	Pos	25400898	18652368	16058360	14457876	20852104	14565681	20230584	16045556	14747903	18080468	-0.172677	0.49608
	3-NITRO-L-TYROSINE	Pos	855351	577065	14807324	616736	811240	490213	527628	694206	603380	4.12767e+06	-0.606317	0.549755
	6-CARBOXYHEXANOATE	Pos	2.08076e+06	2008493	218223264	1966389	1.14981e+06	1.47429e+06	1.32452e+06	2.27363e+06	2.81925e+06	9133269	-0.834582	0.554807
	MANDELATE	Pos	17889.5	17889.5	38052772	1.02055e+06	1.00757e+06	1.09474e+06	885362	703868	884431	1.08315e+06	1.14114	0.56342
	SUBERATE	Pos	19164778	19292614	1994906112	19489080	10981703	13232361	17060530	16850388	22950218	110998864	-0.805191	0.570392
	AZELATE	Pos	53081868	40572048	1053736064	53591016	44298188	45767368	34121164	45879512	51409788	231327760	-0.532114	0.587473
	Triethyl citrate	Pos	333816	356487	617107	339540	281500	448666	581634	525325	304556	301452	0.16849	0.60395
	DETHIOBIOTIN	Pos	168877	189218	4478954	192384	17889.5	228706	184322	218576	591823	679414	0.582206	0.64471
	10-HYDROXYDECANOATE	Pos	2745216	2299044	163154032	2461550	1.76395e+06	2.32027e+06	2.85169e+06	2.96717e+06	2.25899e+06	16678340	-0.519128	0.684994
	Tropic acid	Neg	55201.3	27752.5	58321.3	80892.9	29615.1	43009.4	45742.1	35689.4	48113.1	103894	0.142691	0.717504
	Hydrocinnamic acid	Pos	7.80009e+06	6.52562e+06	7767820	4.89533e+06	10191669	6.25013e+06	8.27674e+06	7510047	9053369	7812584	0.095637	0.720984
	L-Gulose	Pos	2.07429e+06	1.29386e+06	1.71617e+06	1728422	1.41254e+06	2.31152e+06	3140909	4.28353e+06	17889.5	3.66281e+06	-0.492841	0.730404
	AZELATE	Neg	38200.5	37490.6	42721.1	45944.9	35532.8	76862.8	34587	38729	31388.1	40635.7	0.0789546	0.743378
	KYNURENATE	Pos	3.36949e+06	2631361	2.27303e+06	2.78315e+06	1.98221e+06	2.03605e+06	2.49346e+06	2.85107e+06	2.05757e+06	2907872	-0.0720891	0.775025
	4-QUINOLINECARBOXYLATE	Pos	2.19124e+06	1.68952e+06	1.48642e+06	878458	864881	1.01009e+06	1.63475e+06	1.64739e+06	1.27241e+06	1.69193e+06	0.0972329	0.776992
	THYMIDINE	Pos	485793	304977	2741151	413899	17889.5	17889.5	375530	355712	554003	779550	-0.308572	0.829979
	OXOPROLINE	Neg	3.76863e+06	3.38077e+06	5119.18	5119.18	5119.18	105839	187590	5119.18	236919	276964	0.392836	0.873293
	Homoveratric acid	Pos	1.23685e+06	914309	13600995	2.61353e+06	424379	478271	584739	6.19912e+06	9.69203e+06	1.88568e+06	0.178644	0.876854
	MONOETHYLMALONATE	Neg	1062494	1.09376e+06	1169914	1.18169e+06	1.15418e+06	1.12693e+06	1.15631e+06	1149396	1100018	1173995	0.0121759	0.880856
	XANTHINE	Neg	198375	169520	149985	181565	188284	112448	210509	183083	177960	240331	0.0208613	0.918973
	TAURINE	Neg	6.11121e+06	5.24278e+06	5.09341e+06	3.98153e+06	4.54079e+06	4.19426e+06	5539444	5.54689e+06	4619240	4.77807e+06	-0.0105535	0.942277
	CITRULLINE	Pos	17889.5	1.19932e+06	19525760	1.48154e+06	17889.5	785136	17889.5	783579	904749	1323609	0.0494701	0.981522
